# Supplementary material for: Arabidopsis AtMSRB5 functions as a salt-stress protector for both Arabidopsis and rice
Source: Front Plant Sci. 2023 Mar 22;14:1072173. doi: 10.3389/fpls.2023.1072173 (PMC10073502; doi:10.3389/fpls.2023.1072173)
Supplement: Supplementary file 7 [file Table_2.xlsx]

## Sheet: b5salt
Supplementary Table S2. LC-MS/MS proteomic analysis of 1301, B5OX and msrb5 plants under salt stress.
Accession	Locus	Description	Score	Unique	B5OX/1301	msrb5/ 1301
O23255	AT4G13940	Adenosylhomocysteinase 1 OS Arabidopsis thaliana GN SAHH1 PE 1 SV 1	144.43		salt B5OX	salt msrb5
Q9C8F1	AT1G36730	Probable eukaryotic translation initiation factor 5 1 OS Arabidopsis thaliana GN At1g36730 PE 2 SV 1	55.06		salt B5OX	salt msrb5
Q9SIV2	AT2G20580	26S proteasome non ATPase regulatory subunit 2 homolog A OS Arabidopsis thaliana GN RPN1A PE 1 SV 2	76.95		salt B5OX	salt msrb5
P42645	AT5G16050	14 3 3 like protein GF14 upsilon OS Arabidopsis thaliana GN GRF5 PE 1 SV 2	464.82		salt B5OX
Q9SLM6	AT2G02930	Glutathione S transferase F3 OS Arabidopsis thaliana GN GSTF3 PE 2 SV 1	386.78		salt B5OX
Q42403	AT5G42980	Thioredoxin H3 OS Arabidopsis thaliana GN TRX3 PE 1 SV 1	461.81		salt B5OX
O04204	AT2G40010	60S acidic ribosomal protein P0 1 OS Arabidopsis thaliana GN RPP0A PE 1 SV 1	287.1		salt B5OX	salt msrb5
Q8RYC2	AT2G42100	Putative actin 5 OS Arabidopsis thaliana GN ACT5 PE 5 SV 1	136.1		salt B5OX	salt msrb5
P31166	AT1G27450	Adenine phosphoribosyltransferase 1 chloroplastic OS Arabidopsis thaliana GN APT1 PE 1 SV 2	106.77		salt B5OX	salt msrb5
P56766	ATCG00350	Photosystem I P700 chlorophyll a apoprotein A1 OS Arabidopsis thaliana GN psaA PE 2 SV 1	70.63		salt B5OX
C0Z2F2	AT2G21330	Fructose bisphosphate aldolase OS Arabidopsis thaliana GN AT2G21330 PE 1 SV 1	991.01		salt B5OX
Q9T0P4	AT2G41220	Ferredoxin dependent glutamate synthase 2 chloroplastic OS Arabidopsis thaliana GN GLU2 PE 2 SV 2	62.02		salt B5OX
P53492	AT5G09810	Actin 7 OS Arabidopsis thaliana GN ACT7 PE 1 SV 1	286.83		salt B5OX
Q93Z12	AT4G33010	glycine decarboxylase P-protein 1 (GLDP1)	524.62		salt B5OX	salt msrb5
P83483	AT5G08670	ATP synthase subunit beta 1 mitochondrial OS Arabidopsis thaliana GN At5g08670 PE 1 SV 1	516.16		salt B5OX
Q9LHA8	AT3G12580	Probable mediator of RNA polymerase II transcription subunit 37c OS Arabidopsis thaliana GN MED37C P	534.75		salt B5OX	salt msrb5
O03986	AT5G56000	Heat shock protein 90 4 OS Arabidopsis thaliana GN HSP90 4 PE 2 SV 1	87.83		salt B5OX	salt msrb5
Q39043	AT5G42020	Mediator of RNA polymerase II transcription subunit 37f OS Arabidopsis thaliana GN MED37F PE 1 SV 2	292.57		salt B5OX
P42799	AT5G63570	Glutamate 1 semialdehyde 2 1 aminomutase 1 chloroplastic OS Arabidopsis thaliana GN GSA1 PE 1 SV 1	156.2		salt B5OX	salt msrb5
Q9SUW2	At4G22570	Adenine phosphoribosyl transferase 3 OS Arabidopsis thaliana GN AT4g22570 PE 2 SV 1	153.93		salt B5OX
Q56WD9	AT2G33150	3 ketoacyl CoA thiolase 2 peroxisomal OS Arabidopsis thaliana GN PED1 PE 1 SV 2	144.39		salt B5OX	salt msrb5
P56773	ATCG00720	Cytochrome b6 OS Arabidopsis thaliana GN petB PE 3 SV 1	535.12		salt B5OX	salt msrb5
O81786	AT4G35530	phosphatidylinositolglycan-related; CONTAINS InterPro DOMAIN/s: GPI-GlcNAc transferase complex, PIG-H component Putative uncharacterized protein AT4g35530 OS Arabidopsis thaliana GN F8D20 40 PE 2 SV 1	52.17	salt B5OX	salt B5OX
F4JXN6	AT5G66005	nucleoside-triphosphatase activity, transferase activity, nucleotide binding, ATP bindingUncharacterized protein OS Arabidopsis thaliana GN PE 4 SV 1	87.71	salt B5OX	salt B5OX
C0Z358	AT4G35770	Senescence-associated gene that is strongly induced by phosphate starvation. Transcripts are differentially regulated at the level of mRNA stability at different times of day	87.63	salt B5OX	salt B5OX
C0Z224	AT4G38220	Peptidase M20/M25/M40 family protein	110.63	salt B5OX	salt B5OX
B9DI66	AT4G04640	One of two genes (with ATPC2) encoding the gamma subunit of Arabidopsis chloroplast ATP synthase.	153.77	salt B5OX	salt B5OX
B9DHB0	AT5G35530	Ribosomal protein S3 family protein	47.83	salt B5OX	salt B5OX
B5BRD7	At1G59312	Inositol-pentakisphosphate 2-kinase family protein; FUNCTIONS IN: inositol pentakisphosphate 2-kinase activity, ATP binding;	64.13	salt B5OX	salt B5OX
Q9FKY8	At5G66930	Putative uncharacterized protein OS Arabidopsis thaliana GN At5g66930 PE 2 SV 1	86.36	salt B5OX	salt B5OX
P51818	AT5G56010	Heat shock protein 90 3 OS Arabidopsis thaliana GN HSP90 3 PE 1 SV 2	81.58	salt B5OX	salt B5OX
Q19DP3	At5G44870	Disease resistance protein Fragment. LAZ5	110.72	salt B5OX	salt B5OX
Q5XF81	At5G42470	At5g42470 OS Arabidopsis thaliana GN AT5G42470 PE 2 SV 1	78.04	salt B5OX	salt B5OX
P49227	AT5G39740	60S ribosomal protein L5 2 OS Arabidopsis thaliana GN RPL5B PE 2 SV 3	281.54	salt B5OX	salt B5OX
Q43727	AT5G35790	Glucose 6 phosphate 1 dehydrogenase 1 chloroplastic OS Arabidopsis thaliana GN APG1 PE 2 SV 2	81.23	salt B5OX	salt B5OX
P94072	AT5G20630	Germin like protein subfamily 3 member 3 OS Arabidopsis thaliana GN GER3 PE 1 SV 1	362.2	salt B5OX	salt B5OX
Q8VYH4	At5G15260	Ribosomal protein L34e superfamily protein	57.93	salt B5OX	salt B5OX
Q8S9L3	At4G38220	Peptidase M20/M25/M40 family protein;	69.67	salt B5OX	salt B5OX
O49485	At4G34200	D 3 phosphoglycerate dehydrogenase OS Arabidopsis thaliana GN AT4g34200 PE 2 SV 1	203.73	salt B5OX	salt B5OX
O48549	AT4G31700	40S ribosomal protein S6 1 OS Arabidopsis thaliana GN RPS6A PE 1 SV 2	107.28	salt B5OX	salt B5OX
P19456	AT4G30190	ATPase 2 plasma membrane type, belongs to the P-type ATPase superfamily of cation-transporting ATPases, pumps protons out of the cell, generating a proton gradient that drives the active transport of nutrients by proton symport	68.53	salt B5OX	salt B5OX
Q9SZQ5	At4G29830	At4g29830 OS Arabidopsis thaliana GN F27B13 70 PE 1 SV 1	68.04	salt B5OX	salt B5OX
Q9SVT4	At4G21630	Serine protease like protein, Proteinase inhibitor I9, subtilisin	59.94	salt B5OX	salt B5OX
O23324	AT4G14680	ATP sulfurylase 3 chloroplastic OS Arabidopsis thaliana GN APS3 PE 1 SV 1	78.49	salt B5OX	salt B5OX
Q9FPH0	AT4G14365	Putative E3 ubiquitin protein ligase XBAT34 OS Arabidopsis thaliana GN XBAT34 PE 2 SV 1	60.69	salt B5OX	salt B5OX
O23254	AT4G13930	Serine hydroxymethyltransferase 4 OS Arabidopsis thaliana GN SHM4 PE 1 SV 1	174.61	salt B5OX	salt B5OX
Q683I9	AT3G62890	Pentatricopeptide repeat containing protein At3g62890 OS Arabidopsis thaliana GN PCMP H82 PE 2 SV 1	85.8	salt B5OX	salt B5OX
P46283	AT3G55800	Sedoheptulose 1 7 bisphosphatase chloroplastic OS Arabidopsis thaliana GN At3g55800 PE 1 SV 1	124.76	salt B5OX	salt B5OX
Q9M1T2	At3G54680	Putative uncharacterized protein T5N23 40 OS Arabidopsis thaliana GN T5N23 40 PE 2 SV 1	115.58	salt B5OX	salt B5OX
Q9STL1	AT3G48310	Cytochrome P450 71A22 OS Arabidopsis thaliana GN CYP71A22 PE 2 SV 1	61.52	salt B5OX	salt B5OX
P27521	AT3G47470	Chlorophyll a b binding protein 4 chloroplastic OS Arabidopsis thaliana GN LHCA4 PE 1 SV 1	133	salt B5OX	salt B5OX
O22609	AT3G27925	Protease Do like 1 chloroplastic OS Arabidopsis thaliana GN DEGP1 PE 1 SV 2	65.04	salt B5OX	salt B5OX
Q41963	AT3G26520	Aquaporin TIP1 2 OS Arabidopsis thaliana GN TIP1 2 PE 1 SV 2	195.35	salt B5OX	salt B5OX
Q93ZM7	AT3G13860	Chaperonin CPN60 like 2 mitochondrial OS Arabidopsis thaliana GN At3g13860 PE 1 SV 2	64.75	salt B5OX	salt B5OX
Q9ZUX0	At2G27680	At2g27680 F15K20 22 OS Arabidopsis thaliana GN AT2G27680 PE 2 SV 1	48.24	salt B5OX	salt B5OX
O48727	At2G26600	Glycosyl hydrolases family 17 domain containing protein OS Arabidopsis thaliana GN AT2G26600 PE 3 SV	59.93	salt B5OX	salt B5OX
O64850	At2G26200	Putative uncharacterized protein At2g26200 OS Arabidopsis thaliana GN AT2G26200 PE 4 SV 2	78.41	salt B5OX	salt B5OX
Q9SJB3	AT2G24520	ATPase 5 plasma membrane type OS Arabidopsis thaliana GN AHA5 PE 2 SV 3	65.59	salt B5OX	salt B5OX
O81001	AT2G22840	Growth regulating factor 1 OS Arabidopsis thaliana GN GRF1 PE 1 SV 1	106.74	salt B5OX	salt B5OX
O82204	AT2G19730	60S ribosomal protein L28 1 OS Arabidopsis thaliana GN RPL28A PE 2 SV 1	175.04	salt B5OX	salt B5OX
P20649	AT2G18960	ATPase 1 plasma membrane type OS Arabidopsis thaliana GN AHA1 PE 1 SV 3	77.57	salt B5OX	salt B5OX
Q39242	AT2G17420	Thioredoxin reductase 2 OS Arabidopsis thaliana GN NTR2 PE 2 SV 2	68.18	salt B5OX	salt B5OX
Q93VH9	AT2G17360	40S ribosomal protein S4 1 OS Arabidopsis thaliana GN RPS4A PE 2 SV 1	77.42	salt B5OX	salt B5OX
Q9ZU38	AT2G01290	Probable ribose 5 phosphate isomerase OS Arabidopsis thaliana GN At2g01290 PE 2 SV 1	68.64	salt B5OX	salt B5OX
Q8L768	At1G78150	AT1G78150 protein OS Arabidopsis thaliana GN AT1G78150 PE 2 SV 1	63.62	salt B5OX	salt B5OX
Q9XIE8	AT1G59800	Cullin like protein 3 OS Arabidopsis thaliana GN At1g59800 PE 3 SV 2	108.02	salt B5OX	salt B5OX
Q9SLK0	AT1G54340	Peroxisomal isocitrate dehydrogenase NADP OS Arabidopsis thaliana GN ICDH PE 1 SV 1	92.61	salt B5OX	salt B5OX
Q08770	AT1G26910	60S ribosomal protein L10 2 OS Arabidopsis thaliana GN RPL10B PE 2 SV 2	1314.28	salt B5OX	salt B5OX
O04130	AT1G17745	D 3 phosphoglycerate dehydrogenase chloroplastic OS Arabidopsis thaliana GN At1g17745 PE 1 SV 2	83.9	salt B5OX	salt B5OX
G9B9K7	At1G17260	H transporting ATPase AHA10 Fragment OS Arabidopsis thaliana GN At1g17260 PE 3 SV 1	63.98	salt B5OX	salt B5OX
Q9LMY8	At1G13600	Basic leucine zipper 58 OS Arabidopsis thaliana GN F21F23 3 PE 2 SV 1	89.87	salt B5OX	salt B5OX
Q8LGI8	At1G03150	Peptide alpha N acetyltransferase OS Arabidopsis thaliana GN AT1G03150 PE 2 SV 1	111.51	salt B5OX	salt B5OX
P23686	AT1G02500	S adenosylmethionine synthase 1 OS Arabidopsis thaliana GN SAM1 PE 1 SV 2	211.65		salt 1301	salt 1301
P59223	AT3G60770	40S ribosomal protein S13 1 OS Arabidopsis thaliana GN RPS13A PE 2 SV 1	169.18		salt 1301	1.32
Q96528	AT1G20630	Catalase 1 OS Arabidopsis thaliana GN CAT1 PE 2 SV 3	1237.14		salt 1301	0.59
Q8GY15	At5G12250	Putative tubulin beta 6 chain OS Arabidopsis thaliana GN At5g12250 MXC9 21 PE 2 SV 1	1372.79		salt 1301	salt 1301
Q940G2	At4G35090	Catalase OS Arabidopsis thaliana GN At4g35090 M4E13 140 PE 2 SV 1	2225.49		salt 1301	salt 1301
Q0WLF5	At4G14880	Cysteine synthase OS Arabidopsis thaliana GN At4g14880 PE 2 SV 1	344.75		salt 1301	salt 1301
Q42029	AT1G06680	Oxygen evolving enhancer protein 2 1 chloroplastic OS Arabidopsis thaliana GN PSBP1 PE 1 SV 2	347.57		salt 1301	1.05
F4I242	AT1G69400	Transducin WD 40 repeat containing protein OS Arabidopsis thaliana GN AT1G69400 PE 2 SV 1	261.36		salt 1301	salt 1301
P27323	AT5G52640	Heat shock protein 90 1 OS Arabidopsis thaliana GN HSP90 1 PE 1 SV 3	89.35		salt 1301	salt 1301
Q93VI3	AT1G27400	60S ribosomal protein L17 1 OS Arabidopsis thaliana GN RPL17A PE 2 SV 1	174.52		salt 1301	salt 1301
Q9LZG0	AT5G03300	Adenosine kinase 2 OS Arabidopsis thaliana GN ADK2 PE 1 SV 1	437.7		salt 1301	salt 1301
P83755	ATCG00020	Photosystem Q B protein OS Arabidopsis thaliana GN psbA PE 1 SV 2	143.26		salt 1301	salt 1301
Q9FX54	AT1G13440	Glyceraldehyde 3 phosphate dehydrogenase GAPC2 cytosolic OS Arabidopsis thaliana GN GAPC2 PE 1 SV 1	3486.02		salt 1301	salt 1301
P93292	ATMG00280	Putative uncharacterized mitochondrial protein AtMg00280 OS Arabidopsis thaliana GN AtMg00280 PE 5 S	626.06		salt 1301	salt 1301
Q05431	AT1G07890	L ascorbate peroxidase 1 cytosolic OS Arabidopsis thaliana GN APX1 PE 1 SV 2	283.97		salt 1301	1.16
Q9C5R8	AT5G06290	2 Cys peroxiredoxin BAS1 like chloroplastic OS Arabidopsis thaliana GN At5g06290 PE 2 SV 3	154.2		salt 1301	salt 1301
P47999	AT2G43750	Cysteine synthase chloroplastic chromoplastic OS Arabidopsis thaliana GN OASB PE 1 SV 2	408.55		salt 1301	0.71
P31265	AT3G16640	Translationally controlled tumor protein homolog OS Arabidopsis thaliana GN TCTP PE 2 SV 2	100.89		salt 1301	salt 1301
Q9SKP6	AT2G21170	Triosephosphate isomerase chloroplastic OS Arabidopsis thaliana GN TIM PE 1 SV 1	132.13		salt 1301	0.9
P50883	AT2G37190	60S ribosomal protein L12 1 OS Arabidopsis thaliana GN RPL12A PE 2 SV 2	264.06		salt 1301	1.45
Q43725	AT3G59760	Cysteine synthase mitochondrial OS Arabidopsis thaliana GN OASC PE 1 SV 3	310		salt 1301	1.01
Q9C5R6	At2G34430	At2g34430 OS Arabidopsis thaliana GN At2g34430 T31E10 23 PE 2 SV 1	2655.28		salt 1301	5.21
P25697	AT1G32060	Phosphoribulokinase chloroplastic OS Arabidopsis thaliana GN At1g32060 PE 1 SV 1	175.89		salt 1301	salt 1301
Q9ZP05	AT5G09660	Malate dehydrogenase glyoxysomal OS Arabidopsis thaliana GN At5g09660 PE 2 SV 1	474.87		salt 1301	salt 1301
Q9MAH0	AT1G53310	Phosphoenolpyruvate carboxylase 1 OS Arabidopsis thaliana GN PPC1 PE 1 SV 1	570.15		salt 1301	1.27
Q9SHR7	At2G05100	At2g05100 F15L11 2 OS Arabidopsis thaliana GN LHCB2 1 PE 2 SV 1	5597.12		salt 1301	salt 1301
B9DHZ8	AT4G20360	RAB GTPase homolog E1B (RABE1b); FUNCTIONS IN: GTP binding,	377.42		salt 1301	1.21
O65581	At4G26530	Fructose bisphosphate aldolase OS Arabidopsis thaliana GN M3E9 40 PE 2 SV 1	221.22		salt 1301	salt 1301
P29516	AT5G23860	Tubulin beta 8 chain OS Arabidopsis thaliana GN TUBB8 PE 2 SV 2	1422.5		salt 1301	1.05
Q9SJL8	AT2G36880	S adenosylmethionine synthase 3 OS Arabidopsis thaliana GN METK3 PE 1 SV 1	216.48		salt 1301	2.86
Q9XF91	AT1G44575	Photosystem II 22 kDa protein chloroplastic OS Arabidopsis thaliana GN PSBS PE 2 SV 1	60.23		salt 1301	1.21
P49209	AT1G33120	60S ribosomal protein L9 1 OS Arabidopsis thaliana GN RPL9B PE 2 SV 3	208.24		salt 1301	1.17
P53496	AT3G12110	Actin 11 OS Arabidopsis thaliana GN ACT11 PE 1 SV 1	282.27		salt 1301	1.06
P56761	ATCG00270	Photosystem II D2 protein OS Arabidopsis thaliana GN psbD PE 1 SV 3	358.62		salt 1301	0.84
Q8H127	At4G28750	Putative photosystem I subunit PSI E protein OS Arabidopsis thaliana GN At4g28750 PE 2 SV 1	429.36		salt 1301	0.57
Q9SF85	AT3G09820	Adenosine kinase 1 OS Arabidopsis thaliana GN ADK1 PE 1 SV 1	427.58		salt 1301	salt 1301
Q9SZM2	AT4G38220	Peptidase M20/M25/M40 family protein	74.28	salt 1301	salt 1301	salt 1301
Q56XN3	At5G54710	Ankyrin repeat family protein;	62.45	salt 1301	salt 1301	salt 1301
F4K9A6	AT5G63260	Zinc finger CCCH domain containing protein 67 OS Arabidopsis thaliana GN AT5G63260 PE 2 SV 1	84.66	salt 1301	salt 1301	salt 1301
F4K6Y9	AT5G21060	Homoserine dehydrogenase OS Arabidopsis thaliana GN AT5G21060 PE 2 SV 1	49.72	salt 1301	salt 1301	salt 1301
F4JY12	AT5G18525	Protein serine threonine kinase OS Arabidopsis thaliana GN AT5G18525 PE 2 SV 1	61.31	salt 1301	salt 1301	salt 1301
F4JDY4	AT3G48380	Putative Ufm1 specific protease OS Arabidopsis thaliana GN AT3G48380 PE 4 SV 1	46.94	salt 1301	salt 1301	salt 1301
F4I2N3	AT1G09935	Phosphoglycerate mutase like protein OS Arabidopsis thaliana GN AT1G09935 PE 4 SV 1	61.38	salt 1301	salt 1301	salt 1301
F4HX45	AT1G62130	AAA type ATPase like protein OS Arabidopsis thaliana GN AT1G62130 PE 4 SV 1	17.4	salt 1301	salt 1301	salt 1301
C0Z3F6	AT1G66580	senescence associated gene 24 (SAG24);	1320.99	salt 1301	salt 1301	salt 1301
B9DHD2	AT2G24270	ALDEHYDE DEHYDROGENASE 11A3, ALDH11A3	141.55	salt 1301	salt 1301	salt 1301
B9DG18	AT1G20620	Catalase 3	2257.77	salt 1301	salt 1301	salt 1301
B5B8Z1	At1G58230	BEACH domain containing protein At1g58230 Fragment OS Arabidopsis thaliana GN At1g58230 PE 2 SV 1	58.29	salt 1301	salt 1301	salt 1301
Q8VYK6	AT5G58420	40S ribosomal protein S4 3 OS Arabidopsis thaliana GN RPS4D PE 2 SV 2	77.42	salt 1301	salt 1301	salt 1301
Q9S7M0	At5G54270	AT5g54270 MDK4 9 OS Arabidopsis thaliana GN LHCB3 1 PE 2 SV 1	270.19	salt 1301	salt 1301	salt 1301
Q9FEF8	AT5G52470	Probable mediator of RNA polymerase II transcription subunit 36b OS Arabidopsis thaliana GN MED36B P	89.52	salt 1301	salt 1301	salt 1301
Q38799	AT5G50850	Pyruvate dehydrogenase E1 component subunit beta 1 mitochondrial OS Arabidopsis thaliana GN PDH2 PE	81.93	salt 1301	salt 1301	salt 1301
Q9FGS0	At5G50250	AT5g50250 K6A12 11 OS Arabidopsis thaliana GN CP31B PE 2 SV 1	60.79	salt 1301	salt 1301	salt 1301
P41916	AT5G20010	GTP binding nuclear protein Ran 1 OS Arabidopsis thaliana GN RAN1 PE 1 SV 1	440.19	salt 1301	salt 1301	salt 1301
Q9SZX9	AT4G10450	60S ribosomal protein L9 2 OS Arabidopsis thaliana GN RPL9D PE 2 SV 1	407.69	salt 1301	salt 1301	salt 1301
A8MS75	At3G54890	Light harvesting complex I chlorophyll a b binding protein 1 OS Arabidopsis thaliana GN LHCA1 PE 4 S	224.85	salt 1301	salt 1301	salt 1301
Q9SD39	AT3G51070	Probable methyltransferase PMT27 OS Arabidopsis thaliana GN At3g51070 PE 3 SV 1	52.64	salt 1301	salt 1301	salt 1301
P28186	AT3G46060	Ras related protein RABE1c OS Arabidopsis thaliana GN RABE1C PE 1 SV 1	94.91	salt 1301	salt 1301	salt 1301
Q9LSA5	AT3G18720	F box kelch repeat protein At3g18720 OS Arabidopsis thaliana GN At3g18720 PE 2 SV 1	53.14	salt 1301	salt 1301	salt 1301
O80726	At2G46980	Putative uncharacterized protein At2g46980 OS Arabidopsis thaliana GN AT2G46980 PE 4 SV 1	43.97	salt 1301	salt 1301	salt 1301
P60039	AT2G44120	60S ribosomal protein L7 3 OS Arabidopsis thaliana GN RPL7C PE 2 SV 1	430.64	salt 1301	salt 1301	salt 1301
P49206	AT2G40590	40S ribosomal protein S26 1 OS Arabidopsis thaliana GN RPS26A PE 2 SV 2	100.45	salt 1301	salt 1301	salt 1301
Q9XEF2	At2G40230	HXXXD type acyl transferase like protein OS Arabidopsis thaliana GN T07M07 11 PE 2 SV 1	85.97	salt 1301	salt 1301	salt 1301
P0CJ46	AT2G37620	Actin 1 OS Arabidopsis thaliana GN ACT1 PE 1 SV 1	188.64	salt 1301	salt 1301	salt 1301
P51407	AT2G27720	60S acidic ribosomal protein P2 1 OS Arabidopsis thaliana GN RPP2A PE 2 SV 2	420.3	salt 1301	salt 1301	salt 1301
O82399	AT2G22780	Probable malate dehydrogenase glyoxysomal OS Arabidopsis thaliana GN At2g22780 PE 2 SV 1	57.94	salt 1301	salt 1301	salt 1301
Q9SJV2	At2G21250	NAD P linked oxidoreductase domain containing protein OS Arabidopsis thaliana GN AT2G21250 PE 2 SV	76.05	salt 1301	salt 1301	salt 1301
Q9ZV81	At2G07110	Putative uncharacterized protein At2g07110 OS Arabidopsis thaliana GN AT2G07110 PE 4 SV 1	111.11	salt 1301	salt 1301	salt 1301
Q9SLA8	AT2G05990	Enoyl acyl carrier protein reductase NADH chloroplastic OS Arabidopsis thaliana GN MOD1 PE 1 SV	81.56	salt 1301	salt 1301	salt 1301
Q0WVL7	AT1G79830	Golgin candidate 5 OS Arabidopsis thaliana GN GC5 PE 1 SV 1	248.11	salt 1301	salt 1301	salt 1301
Q9ZRW8	AT1G78380	Glutathione S transferase U19 OS Arabidopsis thaliana GN GSTU19 PE 2 SV 1	201.89	salt 1301	salt 1301	salt 1301
Q9C8W3	AT1G71990	Alpha 1 4 fucosyltransferase OS Arabidopsis thaliana GN FUT13 PE 2 SV 2	51.16	salt 1301	salt 1301	salt 1301
P0C7R4	AT1G69290	Pentatricopeptide repeat containing protein At1g69290 OS Arabidopsis thaliana GN At1g69290 PE 2 SV 1	53.01	salt 1301	salt 1301	salt 1301
Q9LP45	AT1G29150	26S proteasome non ATPase regulatory subunit 11 homolog OS Arabidopsis thaliana GN RPN6 PE 1 SV 1	88.27	salt 1301	salt 1301	salt 1301
Q9C664	At1G26190	Phosphoribulokinase uridine kinase like protein OS Arabidopsis thaliana GN F28B23 13 PE 2 SV 1	55.45	salt 1301	salt 1301	salt 1301
O49305	At1G23120	At1g23120 OS Arabidopsis thaliana GN T26J12 11 PE 2 SV 1	80.57	salt 1301	salt 1301	salt 1301
Q6NPN1	At1G12740	At1g12740 OS Arabidopsis thaliana GN CYP87A2 PE 2 SV 1	96.06	salt 1301	salt 1301	salt 1301
Q42523	AT1G03090	Methylcrotonoyl CoA carboxylase subunit alpha mitochondrial OS Arabidopsis thaliana GN MCCA PE 1 SV	69.54	salt 1301	salt 1301	salt 1301
Q42560	AT4G35830	Aconitate hydratase 1 OS Arabidopsis thaliana GN ACO1 PE 1 SV 2	75.29		salt 1301	salt 1301
Q9C969	At1G80360	At1g80360 OS Arabidopsis thaliana GN F5I6 11 PE 2 SV 1	68.17		salt 1301	salt 1301
P04778	AT1G29930	Chlorophyll a b binding protein 1 chloroplastic OS Arabidopsis thaliana GN LHCB1 3 PE 1 SV 1	5376.33		salt 1301	salt 1301
Q9SRV5	At3G03780	Cobalamin independent methionine synthase OS Arabidopsis thaliana GN F20H23 19 PE 2 SV 1	418.46		10.8	2.8
P0CJ48	AT1G29920	Chlorophyll a b binding protein 2 chloroplastic OS Arabidopsis thaliana GN LHCB1 1 PE 1 SV 1	5386		10.07	4.44
P53497	AT3G46520	Actin 12 OS Arabidopsis thaliana GN ACT12 PE 1 SV 1	113.96		6.82
Q3E7K8	AT1G55060	Polyubiquitin 12 OS Arabidopsis thaliana GN UBQ12 PE 3 SV 1	272.85		5.42	salt 1301
Q9C7X7	AT1G56410	Heat shock 70 kDa protein 18 OS Arabidopsis thaliana GN HSP70 18 PE 2 SV 1	541.52		4.95	2.36
Q9S7H1	AT4G02770	Photosystem I reaction center subunit II 1 chloroplastic OS Arabidopsis thaliana GN psaD1 PE 1 SV 1	142.71		4.71	4.81
Q84VW9	AT3G14940	Phosphoenolpyruvate carboxylase 3 OS Arabidopsis thaliana GN PPC3 PE 2 SV 2	560.43		3.74	3.94
Q9LPW0	AT1G12900	Glyceraldehyde 3 phosphate dehydrogenase GAPA2 chloroplastic OS Arabidopsis thaliana GN GAPA2 PE 2	13162.5		3.16	1.79
Q9FJU0	At5G56720	Malate dehydrogenase OS Arabidopsis thaliana GN AT5G56720 PE 3 SV 1	690.05		2.64	3.82
P21240	AT1G55490	Chaperonin 60 subunit beta 1 chloroplastic OS Arabidopsis thaliana GN CPN60B1 PE 1 SV 3	506.84		2.44	2.12
Q9SXJ7	AT3G48870	Chaperone protein ClpC2 chloroplastic OS Arabidopsis thaliana GN CLPC2 PE 2 SV 1	81.26		2.39	1.8
P29514	AT5G12250	Tubulin beta 6 chain OS Arabidopsis thaliana GN TUBB6 PE 2 SV 1	1372.79		2.27	3.9
P24636	AT5G44340	Tubulin beta 4 chain OS Arabidopsis thaliana GN TUBB4 PE 2 SV 2	1447.95		1.97	1.46
Q9LUT2	AT3G17390	S adenosylmethionine synthase 4 OS Arabidopsis thaliana GN METK4 PE 1 SV 1	61.06		1.88	0.55
Q9ZUT9	AT2G37270	40S ribosomal protein S5 1 OS Arabidopsis thaliana GN RPS5A PE 2 SV 1	201.51		1.88	2.32
P22953	AT5G02500	Probable mediator of RNA polymerase II transcription subunit 37e OS Arabidopsis thaliana GN MED37E P	699.29		1.75	2.41
Q9LJE4	AT3G13470	Chaperonin 60 subunit beta 2 chloroplastic OS Arabidopsis thaliana GN CPN60B2 PE 1 SV 1	488.15		1.68	1.58
F4IW47	AT2G45290	Transketolase 2 chloroplastic OS Arabidopsis thaliana GN TKL 2 PE 1 SV 1	77.92		1.65	0.7
Q9LMQ2	At1G15820	Chlorophyll A B binding protein OS Arabidopsis thaliana GN F7H2 16 PE 2 SV 1	597.95		1.65	1.11
Q9STW6	AT4G24280	Heat shock 70 kDa protein 6 chloroplastic OS Arabidopsis thaliana GN HSP70 6 PE 1 SV 1	113.12		1.6
P46077	AT1G35160	14 3 3 like protein GF14 phi OS Arabidopsis thaliana GN GRF4 PE 1 SV 2	262.56		1.58
Q9C5A9	AT5G08680	ATP synthase subunit beta 3 mitochondrial OS Arabidopsis thaliana GN At5g08680 PE 2 SV 1	522.04		1.52	salt 1301
C0Z3B1	AT4G02520	GSTF2	1372.11		1.45	salt 1301
Q9S7J7	At2G05070	At2g05070 F1O13 20 OS Arabidopsis thaliana GN At2g05070 F1O13 20 PE 2 SV 1	5597.12		1.4	0.61
P56759	ATCG00130	ATP synthase subunit b chloroplastic OS Arabidopsis thaliana GN atpF PE 2 SV 1	223.27		1.38	1.57
P51413	AT1G67430	60S ribosomal protein L17 2 OS Arabidopsis thaliana GN RPL17B PE 2 SV 2	468.73		1.36	1.79
Q9SA56	AT1G03130	Photosystem I reaction center subunit II 2 chloroplastic OS Arabidopsis thaliana GN psaD2 PE 1 SV 1	96.36		1.34	0.63
P46422	AT4G02520	Glutathione S transferase F2 OS Arabidopsis thaliana GN GSTF2 PE 1 SV 3	1534.15		1.32	salt 1301
Q9XF87	At3G27690	At3g27700 OS Arabidopsis thaliana GN Lhcb2 4 PE 2 SV 1	5608.84		1.31	0.84
P47998	AT4G14880	Cysteine synthase OS Arabidopsis thaliana GN OASA1 PE 1 SV 2	344.75		1.28	0.83
Q9ZPZ4	At1G09310	Putative uncharacterized protein At1g09310 OS Arabidopsis thaliana GN T31J12 3 PE 2 SV 1	92.18		1.28	1.08
P17745	AT4G20360	Elongation factor Tu chloroplastic OS Arabidopsis thaliana GN TUFA PE 1 SV 1	380.17		1.26	1.23
P10896	AT2G39730	Ribulose bisphosphate carboxylase oxygenase activase chloroplastic OS Arabidopsis thaliana GN RCA P	4139.63		1.25	1.08
Q07473	AT5G01530	Chlorophyll a b binding protein CP29 1 chloroplastic OS Arabidopsis thaliana GN LHCB4 1 PE 1 SV 1	72.69		1.23	salt 1301
Q9ZNZ7	AT5G04140	Ferredoxin dependent glutamate synthase 1 chloroplastic mitochondrial OS Arabidopsis thaliana GN GL	281.46		1.23	1.22
Q9LJA0	At3G22460	Cysteine synthase OS Arabidopsis thaliana GN OASA2 PE 3 SV 1	116.98		1.23	salt 1301
P42791	AT3G05590	60S ribosomal protein L18 2 OS Arabidopsis thaliana GN RPL18B PE 1 SV 2	197.13		1.23	salt 1301
P23321	AT5G66570	Oxygen evolving enhancer protein 1 1 chloroplastic OS Arabidopsis thaliana GN PSBO1 PE 1 SV 2	244.5		1.22	0.72
P32961	AT3G44310	Nitrilase 1 OS Arabidopsis thaliana GN NIT1 PE 1 SV 2	209.07		1.2	0.76
P25819	AT4G35090	Catalase 2 OS Arabidopsis thaliana GN CAT2 PE 2 SV 3	2291.8		1.2	1.86
P56757	ATCG00120	ATP synthase subunit alpha chloroplastic OS Arabidopsis thaliana GN atpA PE 1 SV 1	1213		1.19	1.02
Q9SYT0	AT1G35720	Annexin D1 OS Arabidopsis thaliana GN ANN1 PE 1 SV 1	149.24		1.16	salt 1301
Q9XF89	AT4G10340	Chlorophyll a b binding protein CP26 chloroplastic OS Arabidopsis thaliana GN LHCB5 PE 2 SV 1	380.59		1.16	0.75
Q9S841	AT3G50820	Oxygen evolving enhancer protein 1 2 chloroplastic OS Arabidopsis thaliana GN PSBO2 PE 1 SV 1	211.98		1.16	0.66
Q9SAU2	At5G61410	D ribulose 5 phosphate 3 epimerase OS Arabidopsis thaliana GN RPE PE 2 SV 1	177.33		1.15
Q9FI56	AT5G50920	Chaperone protein ClpC1 chloroplastic OS Arabidopsis thaliana GN CLPC1 PE 1 SV 1	81.26		1.11	1.21
P39207	AT4G09320	Nucleoside diphosphate kinase 1 OS Arabidopsis thaliana GN NDPK1 PE 1 SV 1	280.07		1.11	1.46
B9DFF8	AT4G14960	TUA6, TUBULIN ALPHA-6	485.01		1.09	1.22
P19366	ATCG00480	ATP synthase subunit beta chloroplastic OS Arabidopsis thaliana GN atpB PE 1 SV 2	2665.65		1.09	1.15
P25857	AT1G42970	Glyceraldehyde 3 phosphate dehydrogenase GAPB chloroplastic OS Arabidopsis thaliana GN GAPB PE 1 SV	4075.36		1.08	0.99
Q9CAV0	AT3G04840	40S ribosomal protein S3a 1 OS Arabidopsis thaliana GN RPS3AA PE 1 SV 3	1962.77		1.07	1.97
Q56YA5	AT2G13360	Serine glyoxylate aminotransferase OS Arabidopsis thaliana GN AGT1 PE 1 SV 2	312.41		1.07	salt 1301
P0DH99	AT1G07940	Elongation factor 1 alpha 1 OS Arabidopsis thaliana GN A1 PE 1 SV 1	613.53		1.07	1.04
Q9SJU4	AT2G21330	Probable fructose bisphosphate aldolase 1 chloroplastic OS Arabidopsis thaliana GN FBA1 PE 1 SV 2	1670.07		1.05	1.12
F4I3L1	AT1G56190	Phosphoglycerate kinase OS Arabidopsis thaliana GN AT1G56190 PE 2 SV 1	1842.81		1.04	1.13
O80852	AT2G30860	Glutathione S transferase F9 OS Arabidopsis thaliana GN GSTF9 PE 2 SV 1	505.05		1.03	0.77
Q1WIQ6	AT2G24270	NADP dependent glyceraldehyde 3 phosphate dehydrogenase OS Arabidopsis thaliana GN ALDH11A3 PE 1 SV	141.55		1.03	1.21
P29513	AT1G20010	Tubulin beta 5 chain OS Arabidopsis thaliana GN TUBB5 PE 2 SV 1	1388.21		1.02	0.75
B9DHU0	AT1G20620	catalase3	2290.61		1.02	0.74
O50008	AT5G17920	5 methyltetrahydropteroyltriglutamate homocysteine methyltransferase OS Arabidopsis thaliana GN CIM	706.16		1.02	1.19
Q9LRS0	AT3G14415	Peroxisomal S 2 hydroxy acid oxidase GLO2 OS Arabidopsis thaliana GN GLO2 PE 1 SV 1	711.59		1.02	1.93
P48491	AT3G55440	Triosephosphate isomerase cytosolic OS Arabidopsis thaliana GN CTIMC PE 1 SV 2	426.87		1.01	0.77
Q9LD57	AT3G12780	Phosphoglycerate kinase 1 chloroplastic OS Arabidopsis thaliana GN PGK1 PE 1 SV 1	3060.98		1.01	1.04
Q41932	AT4G05180	Oxygen evolving enhancer protein 3 2 chloroplastic OS Arabidopsis thaliana GN PSBQ2 PE 1 SV 2	2105.63		0.99	0.96
Q01908	AT4G04640	ATP synthase gamma chain 1 chloroplastic OS Arabidopsis thaliana GN ATPC1 PE 1 SV 1	161.73		0.99	1.03
Q42563	AT1G80050	Adenine phosphoribosyltransferase 2 OS Arabidopsis thaliana GN APT2 PE 2 SV 1	99.52		0.98	salt 1301
P37702	AT5G26000	Myrosinase 1 OS Arabidopsis thaliana GN TGG1 PE 1 SV 1	108.34		0.97	1.08
Q944G9	AT4G38970	Probable fructose bisphosphate aldolase 2 chloroplastic OS Arabidopsis thaliana GN FBA2 PE 1 SV 2	2310.24		0.97	0.97
Q8LBI1	AT3G25520	60S ribosomal protein L5 1 OS Arabidopsis thaliana GN ATL5 PE 2 SV 2	281.54		0.97	1.34
Q5GM68	AT2G42600	Phosphoenolpyruvate carboxylase 2 OS Arabidopsis thaliana GN PPC2 PE 1 SV 2	814.52		0.97	1.13
Q9SA52	AT1G09340	Chloroplast stem loop binding protein of 41 kDa b chloroplastic OS Arabidopsis thaliana GN CSP41B P	1261.11		0.97	0.87
P56767	ATCG00340	Photosystem I P700 chlorophyll a apoprotein A2 OS Arabidopsis thaliana GN psaB PE 3 SV 1	127.37		0.97	0.76
Q9SUI4	AT4G12800	Photosystem I reaction center subunit XI chloroplastic OS Arabidopsis thaliana GN PSAL PE 1 SV 2	216.87		0.96	1.05
Q9SY97	At1G61520	Light harvesting complex I chlorophyll a b binding protein 3 OS Arabidopsis thaliana GN T25B24 12 PE	521.56		0.96	salt 1301
A8MS37	AT3G14420	Putative peroxisomal S 2 hydroxy acid oxidase 2, Encodes a glycolate oxidase that modulates reactive oxygen species-mediated signal transduction during nonhost resistance.	802.42		0.94	0.84
P12411	AT1G75780	Tubulin beta 1 chain OS Arabidopsis thaliana GN TUBB1 PE 2 SV 1	1399.43		0.93	0.76
Q43127	AT5G35630	Glutamine synthetase chloroplastic mitochondrial OS Arabidopsis thaliana GN GLN2 PE 1 SV 1	856.86		0.93	1.21
P56771	ATCG00540	Apocytochrome f OS Arabidopsis thaliana GN petA PE 3 SV 1	140.13		0.93	0.93
P60040	AT2G01250	60S ribosomal protein L7 2 OS Arabidopsis thaliana GN RPL7B PE 1 SV 1	169.38		0.92	salt 1301
Q9SHE8	AT1G31330	Photosystem I reaction center subunit III chloroplastic OS Arabidopsis thaliana GN PSAF PE 1 SV 1	345.71		0.92	0.96
P25696	AT2G36530	Bifunctional enolase 2 transcriptional activator OS Arabidopsis thaliana GN ENO2 PE 1 SV 1	348.93		0.92	0.96
O65282	AT5G20720	20 kDa chaperonin chloroplastic OS Arabidopsis thaliana GN CPN21 PE 1 SV 2	84.75		0.92	1.12
Q9LF98	At3G52930	Fructose bisphosphate aldolase OS Arabidopsis thaliana GN F8J2 100 PE 2 SV 1	2910.06		0.92	0.93
O65396	AT1G11860	Aminomethyltransferase mitochondrial OS Arabidopsis thaliana GN GDCST PE 1 SV 1	192.86		0.92	0.89
P38418	AT3G45140	Lipoxygenase 2 chloroplastic OS Arabidopsis thaliana GN LOX2 PE 1 SV 1	320.64		0.9	0.71
O03042	ATCG00490	Ribulose bisphosphate carboxylase large chain OS Arabidopsis thaliana GN rbcL PE 1 SV 1	237.71		0.9	0.95
Q9LRR9	AT3G14420	Peroxisomal S 2 hydroxy acid oxidase GLO1 OS Arabidopsis thaliana GN GLO1 PE 1 SV 1	802.42		0.89	0.9
P93819	AT1G04410	Malate dehydrogenase cytoplasmic 1 OS Arabidopsis thaliana GN At1g04410 PE 1 SV 2	1135.97		0.89	0.92
Q96292	AT3G18780	Actin 2 OS Arabidopsis thaliana GN ACT2 PE 1 SV 1	410.24		0.87	0.55
Q9ZP06	AT1G53240	Malate dehydrogenase 1 mitochondrial OS Arabidopsis thaliana GN At1g53240 PE 1 SV 1	499.29		0.86	1.11
Q9SAJ4	At1G79550	Phosphoglycerate kinase OS Arabidopsis thaliana GN T8K14 3 PE 2 SV 1	988.65		0.86	0.7
P25858	AT3G04120	Glyceraldehyde 3 phosphate dehydrogenase GAPC1 cytosolic OS Arabidopsis thaliana GN GAPC1 PE 1 SV 2	3486.02		0.85	salt 1301
P10798	AT5G38410	Ribulose bisphosphate carboxylase small chain 3B chloroplastic OS Arabidopsis thaliana GN RBCS 3B P	7989.88		0.84	0.98
Q9XFT3	AT4G21280	Oxygen evolving enhancer protein 3 1 chloroplastic OS Arabidopsis thaliana GN PSBQ1 PE 1 SV 3	484.37		0.84	1.08
P21238	AT2G28000	Chaperonin 60 subunit alpha 1 chloroplastic OS Arabidopsis thaliana GN CPN60A1 PE 1 SV 2	154.61		0.84	0.85
P10796	AT5G38430	Ribulose bisphosphate carboxylase small chain 1B chloroplastic OS Arabidopsis thaliana GN RBCS 1B P	6962.29		0.82	1.05
Q56X90	At3G01500	Carbonic anhydrase OS Arabidopsis thaliana GN At3g01500 PE 2 SV 1	4881.37		0.81	0.72
P42643	AT4G09000	14 3 3 like protein GF14 chi OS Arabidopsis thaliana GN GRF1 PE 1 SV 3	441.87		0.81	0.92
Q39141	At2G34420	At2g34420 T31E10 24 OS Arabidopsis thaliana GN Lhb1B2 PE 2 SV 1	5298.28		0.81	0.42
P56778	ATCG00280	Photosystem II CP43 chlorophyll apoprotein OS Arabidopsis thaliana GN psbC PE 1 SV 3	274.68		0.8	0.61
P27140	AT3G01500	Carbonic anhydrase chloroplastic OS Arabidopsis thaliana GN CA1 PE 1 SV 2	4881.37		0.79	0.68
Q9LZR9	At5G03690	Fructose bisphosphate aldolase OS Arabidopsis thaliana GN F17C15 110 PE 3 SV 1	1023.77		0.79	1.42
Q96291	AT3G11630	2 Cys peroxiredoxin BAS1 chloroplastic OS Arabidopsis thaliana GN BAS1 PE 1 SV 2	408.05		0.79	1.11
P42737	AT5G14740	Carbonic anhydrase 2 chloroplastic OS Arabidopsis thaliana GN CA2 PE 1 SV 2	4177.37		0.76	1.8
P25856	AT3G26650	Glyceraldehyde 3 phosphate dehydrogenase GAPA1 chloroplastic OS Arabidopsis thaliana GN GAPA1 PE 1	13742.2		0.76	0.7
Q0WNZ5	At5G20980	5 methyltetrahydropteroyltriglutamate homocysteine S methyltransferase like protein OS Arabidopsis t	256.07		0.76	0.9
Q9S726	At3G04790	Putative ribose 5 phosphate isomerase OS Arabidopsis thaliana GN F7O18 28 PE 2 SV 1	243.16		0.74	0.77
Q9ASR1	At1G56070	At1g56070 T6H22 13 OS Arabidopsis thaliana GN At1g56075 PE 2 SV 1	1662.48		0.74	1.49
O80988	AT2G26080	Glycine dehydrogenase decarboxylating 2 mitochondrial OS Arabidopsis thaliana GN GLDP2 PE 1 SV 1	269.57		0.73	1.01
Q84R07	At1G56075	Putative elongation factor Fragment OS Arabidopsis thaliana GN At1g56075 PE 2 SV 1	1508.64		0.72	1.32
P10795	AT1G67090	Ribulose bisphosphate carboxylase small chain 1A chloroplastic OS Arabidopsis thaliana GN RBCS 1A P	9774.75		0.72	0.96
P48348	AT5G65430	14 3 3 like protein GF14 kappa OS Arabidopsis thaliana GN GRF8 PE 2 SV 2	109.57		0.71	1.01
Q9SJQ9	At2G36460	Fructose bisphosphate aldolase OS Arabidopsis thaliana GN AT2G36460 PE 2 SV 1	1240.11		0.7	1.14
C0Z361	AT5G56500	Chaperonin 60 subunit beta 3 chloroplastic OS Arabidopsis thaliana GN CPN60B3 PE 1 SV 1	214.58		0.68	0.35
Q9S834	AT1G02560	ATP dependent Clp protease proteolytic subunit 5 chloroplastic OS Arabidopsis thaliana GN CLPP5 PE	106.28		0.68	1.11
P29517	AT4G20890	Tubulin beta 9 chain OS Arabidopsis thaliana GN TUBB9 PE 2 SV 1	1442.18		0.66	salt 1301
P50318	AT1G56190	Phosphoglycerate kinase 2 chloroplastic OS Arabidopsis thaliana GN At1g56190 PE 2 SV 3	1848.91		0.65	0.45
Q9SUR0	At4G23670	AT4G23670 protein OS Arabidopsis thaliana GN F9D16 140 PE 2 SV 1	595.72		0.64	1.42
P53494	AT5G59370	Actin 4 OS Arabidopsis thaliana GN ACT4 PE 1 SV 1	113.96		0.64	0.32
Q96266	AT2G47730	Glutathione S transferase F8 chloroplastic OS Arabidopsis thaliana GN GSTF8 PE 2 SV 3	185.9		0.64	0.96
B3H5S2	AT5G38410	Ribulose bisphosphate carboxylase small chain OS Arabidopsis thaliana GN AT5G38410 PE 3 SV 1	7389.14		0.61	salt 1301
P22954	AT5G02490	Probable mediator of RNA polymerase II transcription subunit 37c OS Arabidopsis thaliana GN MED37D P	541.52		0.55	0.5
O49506	AT4G18360	Peroxisomal S 2 hydroxy acid oxidase GLO5 OS Arabidopsis thaliana GN GLO5 PE 1 SV 1	327.95		0.53	salt 1301
Q8H172	At2G39730	Rubisco activase	4013.08		0.47	1.49
Q42262	AT4G34670	40S ribosomal protein S3a 2 OS Arabidopsis thaliana GN RPS3AB PE 2 SV 3	1918.98		0.45	salt 1301
P51427	AT3G11940	40S ribosomal protein S5 2 OS Arabidopsis thaliana GN RPS5B PE 2 SV 2	135.58		0.41	1.2
Q9S9N1	AT1G16030	Heat shock 70 kDa protein 5 OS Arabidopsis thaliana GN HSP70 5 PE 2 SV 1	382.37		0.4	0.54
P57106	AT5G43330	Malate dehydrogenase cytoplasmic 2 OS Arabidopsis thaliana GN At5g43330 PE 2 SV 1	773.06		0.39	salt 1301
Q9ZU52	AT2G01140	Probable fructose bisphosphate aldolase 3 chloroplastic OS Arabidopsis thaliana GN FBA3 PE 1 SV 1	373.45		0.35	0.75
Q9FHQ6	AT5G37640	Polyubiquitin 9 OS Arabidopsis thaliana GN UBQ9 PE 3 SV 1	273.97		0.26	0.7
Q01525	AT1G78300	14 3 3 like protein GF14 omega OS Arabidopsis thaliana GN GRF2 PE 2 SV 2	127.28		0.24	salt 1301
O65719	AT3G09440	Heat shock 70 kDa protein 3 OS Arabidopsis thaliana GN HSP70 3 PE 1 SV 1	497.38		0.15	salt 1301
Q39142	At2G34430	Light harvesting complex II chlorophyll a b binding protein 1 OS Arabidopsis thaliana GN Lhb1B1 PE 2	5298.28		0.12	salt 1301
O04316	AT3G16410	Nitrile specifier protein 4 OS Arabidopsis thaliana GN NSP4 PE 2 SV 1	297.73			salt msrb5
Q8GWA5	At2G42170	Putative actin OS Arabidopsis thaliana GN AT2G42170 PE 2 SV 1	78.31			salt msrb5
Q96300	AT3G02520	14 3 3 like protein GF14 nu OS Arabidopsis thaliana GN GRF7 PE 1 SV 1	127.28			salt msrb5
P56777	ATCG00680	Photosystem II CP47 chlorophyll apoprotein OS Arabidopsis thaliana GN psbB PE 1 SV 1	171.12			salt msrb5
Q0WW26	AT4G34450	Coatomer subunit gamma OS Arabidopsis thaliana GN At4g34450 PE 1 SV 2	67.07			salt msrb5
P59233	AT3G62250	Ubiquitin 40S ribosomal protein S27a 3 OS Arabidopsis thaliana GN RPS27AC PE 1 SV 2	272.85
P52032	AT2G25080	Phospholipid hydroperoxide glutathione peroxidase 1 chloroplastic OS Arabidopsis thaliana GN GPX1 P	126.53
Q8W4A3	At3G60300	RWD domain-containing protein; FUNCTIONS IN: zinc ion binding	83.63	B5Ox
Q0WUJ1	At5G03630	Monodehydroascorbate reductase NADH like protein, MDAR2	65.76	B5Ox
Q0WL29	At5G24710	Putative uncharacterized protein At5g24710 OS Arabidopsis thaliana GN At5g24710 PE 2 SV 1	101.23	B5Ox
F4KH75	AT5G24630	BIN4, BRASSINOSTEROID-INSENSITIVE4, MID, MIDGET	73.98	B5Ox
F4JEX5	AT3G2712	P loop containing nucleoside triphosphate hydrolase like protein, AAA-type ATPase family protein	43.03	B5Ox
F4JBK9	AT3G47550	RING FYVE PHD zinc finger containing protein OS Arabidopsis thaliana GN AT3G47550 PE 2 SV 1	94.45	B5Ox
F4IQ78	AT2G43190	Ribonuclease P like protein OS Arabidopsis thaliana GN AT2G43190 PE 2 SV 1	91.2	B5Ox
F4I3S6	AT1G63855	Putative methyltransferase family protein OS Arabidopsis thaliana GN AT1G63855 PE 4 SV 1	133.86	B5Ox
C0Z272	AT3G01500	Carbonic anhydrase OS Arabidopsis thaliana GN AT3G01500 PE 2 SV 1	1042.92	B5Ox
B9DHB6	AT3G16400	ATNSP1, MYROSINASE-BINDING PROTEIN-LIKE PROTEIN-470, NITRILE SPECIFIER PROTEIN 1, NSP1	228.39	B5Ox
B9DHA3	AT3G18780	Actin2	410.24	B5Ox
B9DGT6	AT1G53310	PEP(PHOSPHOENOLPYRUVATE) CARBOXYLASE 1, PEPC1,	570.15	B5Ox
B3H6D7	AT2G36460	Fructose bisphosphate aldolase OS Arabidopsis thaliana GN AT2G36460 PE 3 SV 1	654.7	B5Ox
B3H4B8	AT3G14420	Encodes a glycolate oxidase that modulates reactive oxygen species-mediated signal transduction during nonhost resistance.	802.42	B5Ox
Q94AZ7	At5G43680	AT5g43680 MQO24 4 OS Arabidopsis thaliana GN AT5G43680 PE 2 SV 1	112.43	B5Ox
Q9FLF0	AT5G39850	40S ribosomal protein S9 2 OS Arabidopsis thaliana GN RPS9C PE 2 SV 1	266.22	B5Ox
Q93WJ8	AT5G03630	Probable monodehydroascorbate reductase cytoplasmic isoform 4 OS Arabidopsis thaliana GN At5g03630	65.1	B5Ox
Q9SZ10	AT4G26680	Pentatricopeptide repeat containing protein At4g26680 mitochondrial OS Arabidopsis thaliana GN At4g	49.75	B5Ox
Q8H0V8	At4G21660	At4g21660 OS Arabidopsis thaliana GN AT4G21660 PE 2 SV 1	42.33	B5Ox
P42497	AT4G16250	Phytochrome D OS Arabidopsis thaliana GN PHYD PE 1 SV 2	26.46	B5Ox
O04834	AT4G02080	GTP binding protein SAR1A OS Arabidopsis thaliana GN SAR1A PE 2 SV 1	101.23	B5Ox
Q9SCM3	AT3G57490	40S ribosomal protein S2 4 OS Arabidopsis thaliana GN RPS2D PE 2 SV 1	66.43	B5Ox
Q9SCN8	AT3G53230	Cell division control protein 48 homolog D OS Arabidopsis thaliana GN CDC48D PE 1 SV 1	71.71	B5Ox
O04313	At3G16430	Jacalin related lectin 31 OS Arabidopsis thaliana GN T02O04 7 PE 2 SV 1	127.96	B5Ox
O04314	AT3G16420	The PBP1(PYK10-binding protein 1) assists the PYK10 (beta-glucosidase complex) in its activity and may act like a molecular chaperone	138.58	B5Ox
Q9SRL0	At3G10990	F box associated ubiquitination effector like protein OS Arabidopsis thaliana GN F9F8 19 PE 4 SV 1	48.13	B5Ox
Q9SR37	AT3G09260	Beta glucosidase 23 OS Arabidopsis thaliana GN BGLU23 PE 1 SV 1	102.01	B5Ox
P59232	AT2G47110	Ubiquitin 40S ribosomal protein S27a 2 OS Arabidopsis thaliana GN RPS27AB PE 1 SV 2	272.85	B5Ox
P51418	AT2G34480	60S ribosomal protein L18a 2 OS Arabidopsis thaliana GN RPL18AB PE 1 SV 2	148.88	B5Ox
Q9SIC9	AT2G31400	Pentatricopeptide repeat containing protein At2g31400 chloroplastic OS Arabidopsis thaliana GN At2g	59.79	B5Ox
O49344	AT2G30790	Putative oxygen evolving enhancer protein 2 2 OS Arabidopsis thaliana GN PSBP2 PE 5 SV 3	75.03	B5Ox
P93028	AT2G30110	Ubiquitin activating enzyme E1 1 OS Arabidopsis thaliana GN UBA1 PE 1 SV 1	73.63	B5Ox
Q8VYJ7	AT2G25140	Chaperone protein ClpB4 mitochondrial OS Arabidopsis thaliana GN CLPB4 PE 2 SV 1	56.28	B5Ox
Q9SJT9	AT2G21390	Coatomer subunit alpha 2 OS Arabidopsis thaliana GN At2g21390 PE 2 SV 1	105.61	B5Ox
Q9S7C0	AT1G79930	Heat shock 70 kDa protein 14 OS Arabidopsis thaliana GN HSP70 14 PE 2 SV 1	84.68	B5Ox
Q9ZVA7	At1G78880	F9K20 7 protein OS Arabidopsis thaliana GN F9K20 7 PE 2 SV 1	100.18	B5Ox
Q9LQC0	AT1G58300	Heme oxygenase 4 chloroplastic OS Arabidopsis thaliana GN HO4 PE 1 SV 1	52.58	B5Ox
Q8L7K0	At1G29965	60S ribosomal protein L18a OS Arabidopsis thaliana GN At1g29970 PE 2 SV 1	94.29	B5Ox
Q56ZI2	AT1G22530	Patellin 2 OS Arabidopsis thaliana GN PATL2 PE 1 SV 2	83.31	B5Ox
O65398	At1G11840	AT1G11840 protein OS Arabidopsis thaliana GN F12F1 32 PE 2 SV 1	121.97	B5Ox
Q9LYA9	AT3G63140	Chloroplast stem loop binding protein of 41 kDa a chloroplastic OS Arabidopsis thaliana GN CSP41A P	158.62
Q39161	AT2G15620	Ferredoxin nitrite reductase chloroplastic OS Arabidopsis thaliana GN NIR1 PE 1 SV 1	129.03
Q9LFH5	AT3G53430	60S ribosomal protein L12 2 OS Arabidopsis thaliana GN RPL12B PE 1 SV 1	351.35			salt msrb5
Q42064	AT4G36130	60S ribosomal protein L8 3 OS Arabidopsis thaliana GN RPL8C PE 1 SV 2	62.28			salt msrb5
Q96533	AT5G43940	Alcohol dehydrogenase class 3 OS Arabidopsis thaliana GN ADH2 PE 1 SV 2	223.28			salt msrb5
Q940B0	AT5G27850	60S ribosomal protein L18 3 OS Arabidopsis thaliana GN RPL18C PE 2 SV 1	197.13			salt msrb5
Q9FF52	AT5G60670	60S ribosomal protein L12 3 OS Arabidopsis thaliana GN RPL12C PE 2 SV 1	229.06
Q9FJ35	At5G41790	Myosin heavy chain like protein OS Arabidopsis thaliana GN At5g41790 PE 2 SV 1	62.68
Q9FFJ3	At5G05850	At5g05850 OS Arabidopsis thaliana GN PIRL1 PE 2 SV 1	63.33
Q9SIB9	AT2G05710	Aconitate hydratase 2 mitochondrial OS Arabidopsis thaliana GN ACO2 PE 1 SV 2	125.29			1.72
Q9SK59	At2G10740	gypsy-like retrotransposon family	65.18	1301
Q9SJS1	At2G06310	gypsy-like retrotransposon family	58.11	1301
Q94BR7	At1G62750	ATSCO1, ATSCO1/CPEF-G, SCO1, SNOWY COTYLEDON 1	31.39	1301
Q944K7	AT3G44310	A. THALIANA NITRILASE 1, ATNIT1, NIT1, NITI, NITRILASE 1	236.46	1301
Q7FZN4	AT4G08050	gypsy-like retrotransposon family	70.94	1301
Q0WLE7	At1G43170	ARP1, EMB2207, EMBRYO DEFECTIVE 2207, RIBOSOMAL PROTEIN 1, RP1, RPL3A	117.7	1301
F4KDU5	AT5G02870	60S ribosomal protein L4 2 OS Arabidopsis thaliana GN AT5G02870 PE 2 SV 1	305.96	1301
F4I3I2	AT1G55990	Glycine rich protein OS Arabidopsis thaliana GN AT1G55990 PE 4 SV 1	79.46	1301
E1A6I6	AT5G60450	Auxin response factor 4 Fragment OS Arabidopsis thaliana GN ARF4 PE 2 SV 1	50.78	1301
C0Z2H6	AT1G07890	APX1, ASCORBATE PEROXIDASE 1, ATAPX01, ATAPX1, CS1, MATERNAL EFFECT EMBRYO ARREST 6, MEE6	255.88	1301
B9DI27	AT3G13920	EIF4A1, EUKARYOTIC TRANSLATION INITIATION FACTOR 4A1, RH4, TIF4A1	72.13	1301
Q9FKW8	AT5G66170	Thiosulfate sulfurtransferase 18 OS Arabidopsis thaliana GN STR18 PE 1 SV 1	112.36	1301
Q9FFU5	At5G54850	At5g54850 OS Arabidopsis thaliana GN AT5G54850 PE 2 SV 1	102.16	1301
Q9FK15	At5G53260	Seed maturation protein OS Arabidopsis thaliana GN AT5G53260 PE 4 SV 1	70.19	1301
Q9FHM7	AT5G51570	Hypersensitive induced response protein 4 OS Arabidopsis thaliana GN HIR4 PE 1 SV 1	80.4	1301
Q9LFW1	AT5G15650	UDP arabinopyranose mutase 2 OS Arabidopsis thaliana GN RGP2 PE 1 SV 1	76.05	1301
Q8LET3	At5G03690	Fructose bisphosphate aldolase OS Arabidopsis thaliana GN At5g03690 PE 2 SV 1	367.38	1301
Q8L936	AT4G40080	Putative clathrin assembly protein At4g40080 OS Arabidopsis thaliana GN At4g40080 PE 2 SV 2	54.36	1301
Q9ZT87	At4G27650	Eukaryotic release factor 1 ERF1 family protein OS Arabidopsis thaliana GN PEL1 PE 2 SV 1	119.68	1301
P21218	AT4G27440	Protochlorophyllide reductase B chloroplastic OS Arabidopsis thaliana GN PORB PE 1 SV 3	71	1301
Q94A28	AT4G26970	Aconitate hydratase 3 mitochondrial OS Arabidopsis thaliana GN ACO3 PE 1 SV 3	47.77	1301
P29511	AT4G14960	Tubulin alpha 6 chain OS Arabidopsis thaliana GN TUBA6 PE 2 SV 1	485.01	1301
Q9M156	AT4G01070	UDP glycosyltransferase 72B1 OS Arabidopsis thaliana GN UGT72B1 PE 1 SV 1	49.89	1301
Q9M357	At3G61810	Glycosyl hydrolase family 17 protein OS Arabidopsis thaliana GN F15G16 200 PE 2 SV 1	72.48	1301
Q05758	AT3G58610	Ketol acid reductoisomerase chloroplastic OS Arabidopsis thaliana GN At3g58610 PE 2 SV 2	91.91	1301
P25851	AT3G54050	Fructose 1 6 bisphosphatase chloroplastic OS Arabidopsis thaliana GN FBP PE 2 SV 2	92.78	1301
Q9SN86	AT3G47520	Malate dehydrogenase chloroplastic OS Arabidopsis thaliana GN At3g47520 PE 1 SV 1	70.87	1301
Q9LIQ7	AT3G24000	Pentatricopeptide repeat containing protein At3g24000 mitochondrial OS Arabidopsis thaliana GN PCMP	65.26	1301
Q9LK36	AT3G23810	Adenosylhomocysteinase 2 OS Arabidopsis thaliana GN SAHH2 PE 1 SV 1	120.79	1301
Q9LHP1	AT3G13580	60S ribosomal protein L7 4 OS Arabidopsis thaliana GN RPL7D PE 2 SV 1	74.45	1301
Q9LHH7	At3G12290	5 10 methylenetetrahydrofolate dehydrogenase 5 10 methenyltetrahydrofolate cyclohydrolase OS Arabido	94.16	1301
Q9SJG2	AT2G42960	Probable receptor like protein kinase At2g42960 OS Arabidopsis thaliana GN At2g42960 PE 3 SV 1	47.87	1301
Q680A5	AT2G42910	Ribose phosphate pyrophosphokinase 4 OS Arabidopsis thaliana GN PRS4 PE 2 SV 2	63.85	1301
Q9SEZ9	At2G40160	At2g40160 T7M7 25 OS Arabidopsis thaliana GN TBL30 PE 2 SV 1	49.57	1301
Q9SLF7	AT2G27710	60S acidic ribosomal protein P2 2 OS Arabidopsis thaliana GN RPP2B PE 2 SV 1	420.3	1301
Q9SHS1	At2G13450	Putative Ta11 like non LTR retroelement protein OS Arabidopsis thaliana GN AT2G13450 PE 4 SV 1	70.3	1301
Q9SJV8	At2G01080	Expressed protein OS Arabidopsis thaliana GN AT2G01080 PE 4 SV 2	92.22	1301
Q9C9C6	AT1G74060	60S ribosomal protein L6 2 OS Arabidopsis thaliana GN RPL6B PE 2 SV 1	292.83	1301
Q8LFP9	At1G67080	Abscisic acid Aba deficient 4 protein OS Arabidopsis thaliana GN ABA4 PE 2 SV 1	72.1	1301
Q9FX25	AT1G34170	Auxin response factor 13 OS Arabidopsis thaliana GN ARF13 PE 2 SV 3	81.01	1301
O23627	AT1G29880	Glycine tRNA ligase 1 mitochondrial OS Arabidopsis thaliana GN GLYRS 1 PE 2 SV 1	43.99	1301
Q8W493	AT1G20020	Ferredoxin NADP reductase leaf isozyme 2 chloroplastic OS Arabidopsis thaliana GN LFNR2 PE 1 SV 1	155.99	1301
Q9FZ76	AT1G18540	60S ribosomal protein L6 1 OS Arabidopsis thaliana GN RPL6A PE 2 SV 1	246.87	1301
B9DGS8	At1G14820	AT1G14820 protein OS Arabidopsis thaliana GN AT1G14820 PE 2 SV 1	107.92	1301
Q38909	AT1G14720	Probable xyloglucan endotransglucosylase hydrolase protein 28 OS Arabidopsis thaliana GN XTH28 PE 2	86.2	1301
Q9FRR0	At1G08790	F22O13 28 OS Arabidopsis thaliana GN AT1G08790 PE 2 SV 1	153.89	1301
Q9ZVS4	At1G03220	Aspartyl protease like protein OS Arabidopsis thaliana GN F15K9 17 PE 2 SV 1	71.52	1301
Q9S831	AT4G28750	Photosystem I reaction center subunit IV A chloroplastic OS Arabidopsis thaliana GN PSAE1 PE 1 SV 1	456.62
Q9LKR3	AT5G28540	Mediator of RNA polymerase II transcription subunit 37a OS Arabidopsis thaliana GN MED37A PE 1 SV 1	295.47			salt msrb5
F4JFV6	AT3G14415	Peroxisomal S 2 hydroxy acid oxidase GLO2 OS Arabidopsis thaliana GN AT3G14415 PE 4 SV 1	711.59			salt msrb5
P42761	AT2G30870	Glutathione S transferase F10 OS Arabidopsis thaliana GN GSTF10 PE 1 SV 3	231.63
Q9SDM9	AT3G16400	Nitrile specifier protein 1 OS Arabidopsis thaliana GN NSP1 PE 2 SV 2	228.39			1.52
P54609	AT3G09840	Cell division control protein 48 homolog A OS Arabidopsis thaliana GN CDC48A PE 1 SV 1	71.71
Q9LW57	AT3G23400	Probable plastid lipid associated protein 6 chloroplastic OS Arabidopsis thaliana GN PAP6 PE 1 SV 1	92.15
Q94B78	AT4G33010	Glycine dehydrogenase decarboxylating 1 mitochondrial OS Arabidopsis thaliana GN GLDP1 PE 1 SV 2	545.33			1.07
P55737	AT5G56030	Heat shock protein 90 2 OS Arabidopsis thaliana GN HSP90 2 PE 1 SV 1	81.58			0.36
P10797	AT5G38420	Ribulose bisphosphate carboxylase small chain 2B chloroplastic OS Arabidopsis thaliana GN RBCS 2B P	7989.88			salt msrb5
P29515	AT2G29550	Tubulin beta 7 chain OS Arabidopsis thaliana GN TUBB7 PE 2 SV 1	1422.5			salt msrb5
Q42522	AT3G48730	Glutamate 1 semialdehyde 2 1 aminomutase 2 chloroplastic OS Arabidopsis thaliana GN GSA2 PE 2 SV 2	175.54			salt msrb5
Q93VG5	AT5G20290	40S ribosomal protein S8 1 OS Arabidopsis thaliana GN RPS8A PE 2 SV 1	188.56
O04318	AT3G16390	Nitrile specifier protein 3 OS Arabidopsis thaliana GN NSP3 PE 2 SV 1	247.83			0.61
Q56WK6	AT1G72150	Patellin 1 OS Arabidopsis thaliana GN PATL1 PE 1 SV 2	516.77
Q9STX5	AT4G24190	Endoplasmin homolog OS Arabidopsis thaliana GN SHD PE 1 SV 1	115.51
Q949U7	AT3G52960	Peroxiredoxin 2E chloroplastic OS Arabidopsis thaliana GN PRXIIE PE 1 SV 2	178.82			salt msrb5
Q9LKA3	AT3G15020	Malate dehydrogenase 2 mitochondrial OS Arabidopsis thaliana GN At3g15020 PE 1 SV 1	488.55			salt msrb5
B9DHA6	AT2G36170	Ubiquitin 60S ribosomal protein L40 1 OS Arabidopsis thaliana GN RPL40A PE 1 SV 1	272.85			salt msrb5
Q93ZK3	AT5G17920	METHIONINE SYNTHESIS 1, ATCIMS, ATMETS, ATMS1, COBALAMIN-INDEPENDENT METHIONINE SYNTHASE	654.21	salt msrb5		salt msrb5
Q6NNH8	At1G30730	FAD-binding Berberine family protein; FUNCTIONS IN: electron carrier activity, oxidoreductase activity, FAD binding, catalytic activity;	77.15	salt msrb5		salt msrb5
Q39267	AT2G41940	Zinc finger protein Fragment OS Arabidopsis thaliana GN ZFP8 PE 2 SV 1	89.06	salt msrb5		salt msrb5
F4KI88	AT5G10660	Calmodulin binding protein like protein OS Arabidopsis thaliana GN AT5G10660 PE 2 SV 1	14.75	salt msrb5		salt msrb5
F4JU87	AT4G32272	UDP sugar transporter like protein OS Arabidopsis thaliana GN AT4G32272 PE 4 SV 1	185.82	salt msrb5		salt msrb5
F4J0B7	AT3G28570	AAA type ATPase family protein OS Arabidopsis thaliana GN AT3G28570 PE 4 SV 1	57.09	salt msrb5		salt msrb5
F4ILS7	AT2G35990	Cytokinin riboside 5 monophosphate phosphoribohydrolase LOG2 OS Arabidopsis thaliana GN AT2G35990 P	78.33	salt msrb5		salt msrb5
F4I8U6	AT1G11330	G type lectin S receptor like serine threonine protein kinase OS Arabidopsis thaliana GN AT1G11330 P	63.43	salt msrb5		salt msrb5
F4I241	AT1G69400	Transducin WD 40 repeat containing protein OS Arabidopsis thaliana GN AT1G69400 PE 2 SV 1	261.36	salt msrb5		salt msrb5
E1A7A9	AT2G22670	Indole 3 acetic acid inducible 8 Fragment OS Arabidopsis thaliana GN IAA8 PE 2 SV 1	125.56	salt msrb5		salt msrb5
B9DHX4	AT1G04410	Malate dehydrogenase Fragment OS Arabidopsis thaliana GN AT1G04410 PE 2 SV 1	915.09	salt msrb5		salt msrb5
Q9LU07	At5G44590	S adenosyl L methionine dependent methyltransferase domain containing protein OS Arabidopsis thalian	65.58	salt msrb5		salt msrb5
Q9FII0	At5G42370	Calcineurin like metallo phosphoesterase like protein OS Arabidopsis thaliana GN AT5G42370 PE 2 SV 1	78.34	salt msrb5		salt msrb5
Q9FM01	AT5G39320	UDP glucose 6 dehydrogenase 4 OS Arabidopsis thaliana GN UGD4 PE 1 SV 1	69.65	salt msrb5		salt msrb5
Q9FF22	At5G38400	Uncharacterized protein OS Arabidopsis thaliana GN AT5G38400 PE 4 SV 1	94.02	salt msrb5		salt msrb5
Q9LYG7	At5G11630	Putative uncharacterized protein T22P22 20 OS Arabidopsis thaliana GN T22P22 20 PE 4 SV 1	448.81	salt msrb5		salt msrb5
P48349	AT5G10450	14 3 3 like protein GF14 lambda OS Arabidopsis thaliana GN GRF6 PE 1 SV 1	497.96	salt msrb5		salt msrb5
P50287	AT5G08100	Isoaspartyl peptidase L asparaginase 1 OS Arabidopsis thaliana GN At5g08100 PE 1 SV 2	74.33	salt msrb5		salt msrb5
Q9LZ17	AT5G04800	40S ribosomal protein S17 4 OS Arabidopsis thaliana GN RPS17D PE 2 SV 3	119.63	salt msrb5		salt msrb5
Q9LZL7	At5G02150	Protein Fes1C OS Arabidopsis thaliana GN T7H20 200 PE 2 SV 1	75.65	salt msrb5		salt msrb5
Q9M077	AT4G32830	Serine threonine protein kinase Aurora 1 OS Arabidopsis thaliana GN AUR1 PE 1 SV 1	51.02	salt msrb5		salt msrb5
O49447	AT4G28390	ADP ATP carrier protein 3 mitochondrial OS Arabidopsis thaliana GN AAC3 PE 1 SV 1	108.07	salt msrb5		salt msrb5
A8MS05	At4G26288	Uncharacterized protein OS Arabidopsis thaliana GN AT4G26288 PE 4 SV 1	113.88	salt msrb5		salt msrb5
P21276	AT4G25100	Superoxide dismutase Fe 1 chloroplastic OS Arabidopsis thaliana GN FSD1 PE 1 SV 4	765.46	salt msrb5		salt msrb5
Q9SUQ9	At4G23680	AT4g23680 F9D16 150 OS Arabidopsis thaliana GN F9D16 150 PE 2 SV 1	233.48	salt msrb5		salt msrb5
Q7Y1C5	At4G00020	Breast cancer protein 2 like 2A OS Arabidopsis thaliana GN brca2a PE 2 SV 1	47.7	salt msrb5		salt msrb5
Q9XGM1	AT3G58730	V type proton ATPase subunit D OS Arabidopsis thaliana GN VHA D PE 1 SV 2	62.4	salt msrb5		salt msrb5
Q9LYN2	AT3G56090	Ferritin 3 chloroplastic OS Arabidopsis thaliana GN FER3 PE 2 SV 1	53.38	salt msrb5		salt msrb5
Q9M246	AT3G43440	Protein TIFY 3A OS Arabidopsis thaliana GN TIFY3A PE 1 SV 1	87.76	salt msrb5		salt msrb5
Q0WR20	At3G27570	Sucrose cleavage like protein Fragment OS Arabidopsis thaliana GN At3g27570 PE 2 SV 1	77.64	salt msrb5		salt msrb5
P57691	AT3G11250	60S acidic ribosomal protein P0 3 OS Arabidopsis thaliana GN RPP0C PE 1 SV 1	261.97	salt msrb5		salt msrb5
Q0WNJ6	AT3G11130	Clathrin heavy chain 1 OS Arabidopsis thaliana GN CHC1 PE 1 SV 1	48.37	salt msrb5		salt msrb5
Q9SRL6	At3G11070	Outer membrane OMP85 like protein OS Arabidopsis thaliana GN F9F8 12 PE 2 SV 1	89.79	salt msrb5		salt msrb5
Q9SQZ1	AT3G10610	40S ribosomal protein S17 3 OS Arabidopsis thaliana GN RPS17C PE 2 SV 3	335.4	salt msrb5		salt msrb5
Q9ZSS6	AT3G10050	Threonine dehydratase biosynthetic chloroplastic OS Arabidopsis thaliana GN OMR1 PE 1 SV 1	69.17	salt msrb5		salt msrb5
Q9SF35	AT3G09680	40S ribosomal protein S23 1 OS Arabidopsis thaliana GN RPS23A PE 2 SV 2	414.03	salt msrb5		salt msrb5
Q0WLB5	AT3G08530	Clathrin heavy chain 2 OS Arabidopsis thaliana GN CHC2 PE 1 SV 1	66.05	salt msrb5		salt msrb5
Q9SFG0	AT3G05960	Sugar transport protein 6 OS Arabidopsis thaliana GN STP6 PE 1 SV 1	54.01	salt msrb5		salt msrb5
Q9S835	At3G03560	T12J13 16 protein OS Arabidopsis thaliana GN T12J13 16 PE 4 SV 1	85.71	salt msrb5		salt msrb5
P93753	At2G41920	At2g41920 T6D20 18 OS Arabidopsis thaliana GN AT2G41920 PE 2 SV 1	71.04	salt msrb5		salt msrb5
Q8LPJ7	AT2G40510	40S ribosomal protein S26 2 OS Arabidopsis thaliana GN RPS26B PE 2 SV 2	262.74	salt msrb5		salt msrb5
Q8RUC6	AT2G35635	Ubiquitin NEDD8 like protein RUB2 OS Arabidopsis thaliana GN RUB2 PE 1 SV 3	272.85	salt msrb5		salt msrb5
P49690	AT2G33370	60S ribosomal protein L23 OS Arabidopsis thaliana GN RPL23A PE 2 SV 3	412.41	salt msrb5		salt msrb5
P0C884	AT2G29065	Scarecrow like protein 34 OS Arabidopsis thaliana GN SCL34 PE 3 SV 1	75.55	salt msrb5		salt msrb5
A4FVS9	At1G76360	At1g76360 OS Arabidopsis thaliana GN AT1G76360 PE 2 SV 1	44.63	salt msrb5		salt msrb5
Q9C5K0	At1G70160	Putative uncharacterized protein At1g70160 OS Arabidopsis thaliana GN AT1G70160 PE 2 SV 1	81.01	salt msrb5		salt msrb5
Q96293	AT1G49240	Actin 8 OS Arabidopsis thaliana GN ACT8 PE 1 SV 2	410.24	salt msrb5		salt msrb5
Q93VR4	AT1G24020	MLP like protein 423 OS Arabidopsis thaliana GN MLP423 PE 2 SV 1	336.23	salt msrb5		salt msrb5
P59271	AT1G23410	Ubiquitin 40S ribosomal protein S27a 1 OS Arabidopsis thaliana GN RPS27AA PE 1 SV 2	272.85	salt msrb5		salt msrb5
Q94JX5	At1G10200	Putative transcription factor OS Arabidopsis thaliana GN F14N23 8 PE 2 SV 1	159.5	salt msrb5		salt msrb5
B3H4J9	At1G07780	N 5 phosphoribosyl anthranilate isomerase OS Arabidopsis thaliana GN PAI1 PE 3 SV 1	84.35	salt msrb5		salt msrb5
Q9LTX9	AT5G49910	Heat shock 70 kDa protein 7 chloroplastic OS Arabidopsis thaliana GN HSP70 7 PE 1 SV 1	110.74			salt msrb5
Q9ZVI5	At2G38630	Transducin/WD40 repeat-like superfamily protein	47.48	msrb5
Q9ZV76	At2G07180	Protein kinase superfamily protein	89.25	msrb5
Q9SIG1	At2G11560	Mutator like transposase OS Arabidopsis thaliana GN At2g11560 PE 4 SV 1	78.74	msrb5
Q56WF9	At3G55410	2-oxoglutarate dehydrogenase, E1 component	65.61	msrb5
F4J1B0	AT3G09750	Galactose oxidase kelch repeat like protein OS Arabidopsis thaliana GN AT3G09750 PE 4 SV 1	163.91	msrb5
C0Z355	AT1G56070	encodes a translation elongation factor 2-like protein that is involved in cold-induced translation.	879.52	msrb5
P56795	ATCG00810	50S ribosomal protein L22 chloroplastic OS Arabidopsis thaliana GN rpl22 PE 3 SV 1	64.04	msrb5
Q1PDF5	At5G66970	P loop containing nucleoside triphosphate hydrolases superfamily protein OS Arabidopsis thaliana GN	47.98	msrb5
Q42545	AT5G55280	Cell division protein FtsZ homolog 1 chloroplastic OS Arabidopsis thaliana GN FTSZ1 PE 1 SV 2	114.05	msrb5
Q9FGL4	At5G47440	At5g47440 OS Arabidopsis thaliana GN AT5G47440 PE 2 SV 1	64.05	msrb5
Q0WTP1	At5G17620	At5g17620 OS Arabidopsis thaliana GN AT5G17620 PE 2 SV 1	46.04	msrb5
Q56ZZ7	AT5G16150	Plastidic glucose transporter 4 OS Arabidopsis thaliana GN At5g16150 PE 1 SV 2	64.51	msrb5
Q9LXU1	At5G12980	Cell differentiation Rcd1 like protein OS Arabidopsis thaliana GN T24H18 150 PE 2 SV 1	63.06	msrb5
Q93ZN9	AT4G33680	LL diaminopimelate aminotransferase chloroplastic OS Arabidopsis thaliana GN DAP PE 1 SV 1	59.74	msrb5
Q9SUH2	At4G30740	Putative uncharacterized protein AT4g30740 OS Arabidopsis thaliana GN T10C21 90 PE 4 SV 1	128.5	msrb5
Q9SUH5	At4G30710	Putative uncharacterized protein AT4g30710 OS Arabidopsis thaliana GN T10C21 60 PE 2 SV 1	109.95	msrb5
Q9SZD6	At4G29060	Elongation factor Ts OS Arabidopsis thaliana GN F19B15 90 PE 2 SV 1	57.12	msrb5
Q04836	AT4G24770	31 kDa ribonucleoprotein chloroplastic OS Arabidopsis thaliana GN RBP31 PE 1 SV 1	82.43	msrb5
Q8W4C4	At4G01995	Uncharacterized protein OS Arabidopsis thaliana GN AT4G01995 PE 2 SV 1	45.51	msrb5
P59224	AT4G00100	40S ribosomal protein S13 2 OS Arabidopsis thaliana GN RPS13B PE 2 SV 1	169.18	msrb5
Q9LXS4	At3G58770	Putative uncharacterized protein T20N10 120 OS Arabidopsis thaliana GN T20N10 120 PE 4 SV 1	54.97	msrb5
P49200	AT3G45030	40S ribosomal protein S20 1 OS Arabidopsis thaliana GN RPS20A PE 2 SV 2	359.5	msrb5
Q9M280	At3G44450	At3g44450 OS Arabidopsis thaliana GN T22K7 130 PE 4 SV 1	100.38	msrb5
Q9M9N2	At3G03130	T17B22 18 protein OS Arabidopsis thaliana GN T17B22 18 PE 2 SV 1	57.34	msrb5
P49688	AT2G41840	40S ribosomal protein S2 3 OS Arabidopsis thaliana GN RPS2C PE 1 SV 2	66.43	msrb5
O82283	At2G35580	Putative serpin OS Arabidopsis thaliana GN AT2G35580 PE 3 SV 1	76.96	msrb5
P59230	AT2G27530	60S ribosomal protein L10a 2 OS Arabidopsis thaliana GN RPL10AB PE 2 SV 1	106.87	msrb5
Q9SFW6	AT1G76310	Cyclin B2 4 OS Arabidopsis thaliana GN CYCB2 4 PE 2 SV 2	61.26	msrb5
Q08682	AT1G72370	40S ribosomal protein Sa 1 OS Arabidopsis thaliana GN RPSaA PE 1 SV 3	249.86	msrb5
Q9SI75	At1G62750	Elongation factor EF G SCO1 OS Arabidopsis thaliana GN sco1 PE 2 SV 1	28.36	msrb5
Q9SY91	At1G61590	At1g61590 T25B24 6 OS Arabidopsis thaliana GN T25B24 6 PE 2 SV 1	55.68	msrb5
Q9C626	AT1G47056	F box protein At1g47056 OS Arabidopsis thaliana GN At1g47056 PE 2 SV 1	53.86	msrb5
Q9LP92	At1G36990	Putative uncharacterized protein At1g36990 OS Arabidopsis thaliana GN AT1G36990 PE 2 SV 1	73.62	msrb5
Q8GZ62	At1G31710	Putative uncharacterized protein At1g31710 F27M3 9 OS Arabidopsis thaliana GN At1g31710 F27M3 9 PE 2	58.1	msrb5
Q9C7N4	AT1G29670	GDSL esterase lipase At1g29670 OS Arabidopsis thaliana GN At1g29670 PE 2 SV 1	86.78	msrb5
Q9LFY0	At1G27070	5 AMP activated protein kinase like protein OS Arabidopsis thaliana GN AT1G27070 PE 4 SV 1	105.98	msrb5
Q9ZUC1	AT1G23740	Quinone oxidoreductase like protein At1g23740 chloroplastic OS Arabidopsis thaliana GN At1g23740 PE	71.96	msrb5
Q8L4R0	AT1G19800	Protein TRIGALACTOSYLDIACYLGLYCEROL 1 chloroplastic OS Arabidopsis thaliana GN TGD1 PE 1 SV 1	61.02	msrb5
A8MRX0	AT1G12140	Flavin containing monooxygenase FMO GS OX5 OS Arabidopsis thaliana GN FMOGS OX5 PE 2 SV 2	59.62	msrb5
Q84MC7	AT1G01360	Abscisic acid receptor PYL9 OS Arabidopsis thaliana GN PYL9 PE 1 SV 1	50.95	msrb5
Q7GAQ5	At1G65350	T8F5 13 protein OS Arabidopsis thaliana GN T8F5 13 PE 2 SV 1	275.91
